# Supplementary material for: Reference based transcriptome assembly of Piper nigrum L. reveals novel genes and transcripts in drought tolerance
Source: Front Plant Sci. 2026 Jan 21;16:1708920. doi: 10.3389/fpls.2025.1708920 (PMC12867853; doi:10.3389/fpls.2025.1708920)
Supplement: Supplementary file 1 [file Table1.xlsx]

## Sheet: S1
Supplementary Table S1: Primer Sequences
Name	Forward Primers 5' to 3'	Reverse Primers 5' to 3'
RUBISCO_S	GAAGTTCGAGACCCTGTCTTAC	CACAAACCCGATATTGCAGAAC
50S-RP	TGTCCTCTTCCTCCCACTT	GTGCTACCAGCTCCTTTCTTAT
SPX	TTGTTGGATCGGGAGATTGAC	CCATGACCTTGCATACCCTATC
C-isozyme1	CTCCCATCATCCTGAGAGTTTG	CCATCCATGTGCCTGTAGTT
Defensin-J1	CGTCTGTTCCCAGCCATTT	TTGAACCTGTGGCTCTGTG
RUBISCO	GAAGTTCGAGACCCTGTCTTAC	CACAAACCCGATATTGCAGAAC
MYB101	AGGAACGGTGATGGGAATTG	AGGCTCCCTTCTTGAGATTTG
SGNH	GCCGGGAAGTATTTGGAGTTAT	ATCGTCGGAGGCTTGTAGTA
GIB67	CACCTCCAACTTACACCTACTC	GTTGAACTTCGGCACACTTATAC
ZFP	CCTCGTCTTACAAGTGCTCTG	AGTCGTGGTGGAGATAGTAGAA

## Sheet: S2
Supplementary table S2: Cis-acting elements in the promoter regions
	Stress-related elements						Hormone-related elements
	drought-inducibility	defense and stress responsiveness	circadian control	light responsiveness	low-temperature responsiveness	anaerobic induction	gibberellin-responsive	salicylic acid responsiveness	abscisic acid responsiveness	auxin responsiveness	MeJA-responsiveness
SPX		1		5		2	1	2	1	1
Defensin_J1	1		1	7	1	4	1	1	1	1	2
TF_MYB101				11	1	3	1		1	1	2
C_isozyme1	1			12		1	2		3		4
RUBISCO	1	1		13		2	3			1	6
RUBISCO_S	1	1		11		5	3	1		1	2
H_Prtn_GIB67			1	11	1	6		1		2	8
50S_R_prtn	1	1	1	14					3		2
ZAT10				10			1	1	1		4
SGNH				8		4	1	1	3		4
